# Supplementary material for: Start order and medal outcomes: An analysis of apparatus finals in men’s artistic gymnastics
Source: PLoS One. 2026 Jun 18;21(6):e0351760. doi: 10.1371/journal.pone.0351760 (PMC13278440; doi:10.1371/journal.pone.0351760)
Supplement: S1 Data — This file contains the dataset used for the statistical analyses, including apparatus, competition year, start order, final ranking, D-score, E-score, final score, nationality, and medal outcome. (XLSX) [file pone.0351760.s001.xlsx]

## Sheet: Rank 
FX
	1st Place	2nd Place	3rd Place	4th Place	5th Place	6th Place	7th Place	8th Place	9th Place	Total
1st	1	1	1	1	2	1	3	2	0	12
2nd	0	5	1	2	1	3	0	0	0	12
3rd	4	0	1	0	5	1	1	0	0	12
4th	2	2	0	1	2	0	3	1	1	12
5th	0	1	2	2	2	0	3	2	0	12
6th	2	0	4	1	0	1	1	3	0	12
7th	1	2	1	4	0	4	0	0	0	12
8th	1	1	2	1	1	1	1	3	1	12
9th	1	0	0	0	0	0	0	1	0	2
Total	12	12	12	12	13	11	12	12	2	98
PH
	1st Place	2nd Place	3rd Place	4th Place	5th Place	6th Place	7th Place	8th Place	9th Place	Total
1st	1	1	2	3	1	2	0	2	0	12
2nd	1	0	0	1	3	4	2	1	0	12
3rd	1	1	2	0	1	0	3	4	0	12
4th	2	2	0	3	2	0	1	2	0	12
5th	0	5	1	2	0	2	1	0	1	12
6th	2	1	4	0	3	1	1	0	0	12
7th	2	1	2	1	1	1	1	3	0	12
8th	3	1	1	2	1	2	2	0	0	12
9th	0	0	0	0	0	0	1	0	0	1
Total	12	12	12	12	12	12	12	12	1	97
SR
	1st Place	2nd Place	3rd Place	4th Place	5th Place	6th Place	7th Place	8th Place	Total
1st	1	1	0	1	1	5	0	3	12
2nd	3	2	2	2	1	1	0	1	12
3rd	2	4	1	1	1	0	1	2	12
4th	5	0	1	0	0	2	2	2	12
5th	0	2	2	2	2	1	1	2	12
6th	0	0	3	5	1	2	1	0	12
7th	1	0	2	1	5	0	3	0	12
8th	0	3	1	0	1	1	4	2	12
Total	12	12	12	12	12	12	12	12	96
VT
	1st Place	2nd Place	3rd Place	4th Place	5th Place	6th Place	7th Place	8th Place	Total
1st	1	1	0	1	3	2	3	1	12
2nd	0	1	4	0	1	2	1	3	12
3rd	0	2	2	1	3	2	1	1	12
4th	4	2	2	2	0	1	0	1	12
5th	2	0	2	2	1	0	3	2	12
6th	3	0	0	3	1	2	2	1	12
7th	1	2	1	2	3	1	1	1	12
8th	1	4	1	1	0	2	1	2	12
Total	12	12	12	12	12	12	12	12	96
PB
	1st Place	2nd Place	3rd Place	4th Place	5th Place	6th Place	7th Place	8th Place	9th Place	Total
1st	1	3	2	3	0	2	0	1	0	12
2nd	2	1	0	4	2	3	0	0	0	12
3rd	2	2	3	1	1	3	0	0	0	12
4th	2	1	0	1	2	1	2	3	0	12
5th	0	1	1	1	4	1	2	2	0	12
6th	4	1	1	0	1	1	2	1	1	12
7th	2	1	0	1	2	0	2	4	0	12
8th	0	1	5	0	0	1	4	1	0	12
9th	0	0	0	1	0	0	0	0	0	1
Total	13	11	12	12	12	12	12	12	1	97
HB
	1st Place	2nd Place	3rd Place	4th Place	5th Place	6th Place	7th Place	8th Place	Total
1st	1	1	2	2	3	1	1	1	12
2nd	2	1	2	2	0	2	1	2	12
3rd	1	4	2	1	1	3	0	0	12
4th	3	1	1	1	1	3	1	1	12
5th	2	1	1	3	1	0	3	1	12
6th	1	1	3	1	2	1	1	2	12
7th	1	2	1	1	0	2	2	3	12
8th	1	1	1	0	4	0	3	2	12
Total	12	12	13	11	12	12	12	12	96

## Sheet: Mann–Whitney U tests
a1															Start_order	a1	a2	a3	a4	a5	a6
	Competition1	Competition2	Competition3	Competition4	Competition5	Competition6	Competition7	Competition8	Competition9	Competition10	Competition11	Competition12			1	3	4	6	7	1	4
Start_order	Rank	Rank	Rank	Rank	Rank	Rank	Rank	Rank	Rank	Rank	Rank	Rank			1	8	8	5	5	8	7
1	3	8	7	5	5	4	6	7	1	8	2	7			1	7	3	6	7	3	5
2	5	6	6	2	4	2	2	2	6	3	4	2			1	5	4	6	5	2	1
3	5	1	3	1	1	5	7	6	5	5	5	1			1	5	3	6	7	2	5
4	7	7	5	7	2	9	5	1	2	4	1	8			1	4	5	1	4	4	5
5	2	5	4	3	3	7	4	8	7	7	8	5			1	6	6	6	8	6	2
6	8	3	1	6	7	8	3	4	8	1	3	3			1	7	1	8	6	3	8
7	4	2	2	4	6	6	1	3	4	6	6	4			1	1	4	8	1	4	4
8	1	4	8	8	9	3	8	5	3	2	7	6			1	8	6	4	5	6	3
9					8	1									1	2	8	8	2	4	6
															1	7	2	2	6	2	3
a2															2	5	5	2	6	6	3
	Competition1	Competition2	Competition3	Competition4	Competition5	Competition6	Competition7	Competition8	Competition9	Competition10	Competition11	Competition12			2	6	6	1	8	4	2
Start_order	Rank	Rank	Rank	Rank	Rank	Rank	Rank	Rank	Rank	Rank	Rank	Rank			2	6	6	4	3	1	6
1	4	8	3	4	3	5	6	1	4	6	8	2			2	2	5	1	8	6	7
2	5	6	6	5	6	8	1	6	7	7	5	4			2	4	6	4	3	4	6
3	8	3	7	3	7	7	8	8	5	1	2	8			2	2	8	8	6	5	1
4	2	2	4	8	4	1	5	4	8	5	7	1			2	2	1	5	3	2	8
5	6	7	2	2	2	4	9	2	2	4	6	3			2	2	6	2	8	1	3
6	1	5	5	7	5	3	3	3	1	2	3	6			2	6	7	3	2	6	8
7	3	1	8	1	8	6	2	7	3	8	4	5			2	3	7	6	7	4	4
8	7	4	1	6	1	2	4	5	6	3	1	7			2	4	5	3	5	5	4
9							7								2	2	4	1	3	4	1
															3	5	8	1	3	1	6
															3	1	3	2	7	3	6
a3															3	3	7	2	6	6	2
	Competition1	Competition2	Competition3	Competition4	Competition5	Competition6	Competition7	Competition8	Competition9	Competition10	Competition11	Competition12			3	1	3	8	3	4	3
Start_order	Rank	Rank	Rank	Rank	Rank	Rank	Rank	Rank	Rank	Rank	Rank	Rank			3	1	7	2	6	1	2
1	6	5	6	6	6	1	6	8	8	4	8	2			3	5	7	4	5	6	3
2	2	1	4	1	4	8	5	2	3	6	3	1			3	7	8	8	2	3	6
3	1	2	2	8	2	4	8	1	7	5	2	3			3	6	8	1	5	6	4
4	8	7	1	3	1	6	1	6	1	1	7	8			3	5	5	7	5	2	5
5	3	3	8	4	8	7	2	5	6	2	4	5			3	5	1	5	2	3	1
6	4	6	3	7	3	5	4	4	4	3	6	4			3	5	2	2	8	2	2
7	5	4	5	5	5	3	7	3	5	7	1	7			3	1	8	3	4	5	2
8	7	8	7	2	7	2	3	7	2	8	5	6			4	7	2	8	8	5	1
															4	7	2	7	1	1	8
															4	5	4	1	2	2	1
															4	7	8	3	4	8	4
a4															4	2	4	1	2	7	1
	Competition1	Competition2	Competition3	Competition4	Competition5	Competition6	Competition7	Competition8	Competition9	Competition10	Competition11	Competition12			4	9	1	6	1	7	7
Start_order	Rank	Rank	Rank	Rank	Rank	Rank	Rank	Rank	Rank	Rank	Rank	Rank			4	5	5	1	4	1	3
1	7	5	7	5	7	4	8	6	1	5	2	6			4	1	4	6	3	4	6
2	6	8	3	8	3	6	3	8	2	7	5	3			4	2	8	1	6	8	6
3	3	7	6	3	6	5	2	5	5	2	8	4			4	4	5	1	3	5	2
4	8	1	2	4	2	1	4	3	6	3	1	1			4	1	7	7	1	8	5
5	5	3	4	1	4	7	1	7	3	8	7	8			4	8	1	8	1	6	6
6	4	6	1	7	1	8	7	1	4	4	6	5			5	2	6	3	5	8	7
7	2	4	5	6	5	3	5	2	8	1	4	7			5	5	7	3	3	5	3
8	1	2	8	2	8	2	6	4	7	6	3	2			5	4	2	8	4	5	4
															5	3	2	4	1	3	8
															5	3	2	8	4	5	4
															5	7	4	7	7	2	4
a5															5	4	9	2	1	4	1
															5	8	2	5	7	5	5
	Competition1	Competition2	Competition3	Competition4	Competition5	Competition6	Competition7	Competition8	Competition9	Competition10	Competition11	Competition12			5	7	2	6	3	7	2
Start_order	Rank	Rank	Rank	Rank	Rank	Rank	Rank	Rank	Rank	Rank	Rank	Rank			5	7	4	2	8	7	7
1	1	8	3	2	2	4	6	3	4	6	4	2			5	8	6	4	7	6	1
2	6	4	1	6	4	5	2	1	6	4	5	4			5	5	3	5	8	8	7
3	1	3	6	4	1	6	3	6	2	3	2	5			6	8	1	4	4	9	8
4	5	1	2	8	7	7	1	4	8	5	8	6			6	3	5	6	6	6	1
5	8	5	5	3	5	2	4	5	7	7	6	8			6	1	5	3	1	8	3
6	9	6	8	1	3	1	5	7	1	2	7	1			6	6	7	7	7	1	5
7	7	2	4	5	8	8	8	8	5	1	1	7			6	7	5	3	1	3	3
8	3	7	7	7	6	3	7	2	3	8	3	3			6	8	3	5	8	1	6
9	4														6	3	3	4	7	5	4
															6	4	3	4	1	7	2
															6	8	1	4	4	1	7
															6	1	2	3	4	2	5
a6	Competition1	Competition2	Competition3	Competition4	Competition5	Competition6	Competition7	Competition8	Competition9	Competition10	Competition11	Competition12			6	3	3	6	6	7	8
Start_order	Rank	Rank	Rank	Rank	Rank	Rank	Rank	Rank	Rank	Rank	Rank	Rank			6	3	6	4	5	1	3
1	4	7	5	1	5	5	2	8	4	3	6	3			7	4	3	5	2	7	2
2	3	2	6	7	6	1	8	3	8	4	4	1			7	2	1	4	4	2	4
3	6	6	2	3	2	3	6	4	5	1	2	2			7	2	8	5	5	4	8
4	1	8	1	4	1	7	3	6	6	2	5	6			7	4	1	5	6	5	6
5	7	3	4	8	4	4	1	5	2	7	1	7			7	6	8	5	5	8	8
6	8	1	3	5	3	6	4	2	7	5	8	3			7	6	6	3	3	8	2
7	2	4	8	6	8	2	7	1	3	6	7	8			7	1	2	7	5	8	7
8	5	5	7	2	7	8	5	7	1	8	3	5			7	3	7	3	2	8	1
															7	4	3	5	8	5	3
															7	6	8	7	1	1	6
															7	6	4	1	4	1	7
															7	4	5	7	7	7	8
															8	1	7	7	1	3	5
															8	4	4	8	2	7	5
															8	8	1	7	8	7	7
															8	8	6	2	2	7	2
															8	9	1	7	8	6	7
															8	3	2	2	2	3	8
															8	8	4	3	6	7	5
															8	5	5	7	4	2	7
															8	3	6	2	7	3	1
															8	2	3	8	6	8	8
															8	7	1	5	3	3	3
															8	6	7	6	2	3	5
															8	8	7			4
															8	1

## Sheet: group vs medaled
	FX
(次數)		Medaled	nomedale
	First-half group	18	30
	Second-half group	18	32					FX
									2013	2014	2015	2016	2017	2018	2019	2020	2021	2022	2023	2024
								出場	Rank	Rank	Rank	Rank	Rank	Rank	Rank	Rank	Rank	Rank	Rank	Rank			1st Place	2nd Place	3rd Place	4th Place	5th Place	6th Place	7th Place	8th Place	9th Place
								1	3	8	7	5	5	4	6	7	1	8	2	7		1st	1	1	1	1	2	1	3	2	0
								2	5	6	6	2	4	2	2	2	6	3	4	2		2nd	0	5	1	2	1	3	0	0	0
								3	5	1	3	1	1	5	7	6	5	5	5	1		3rd	4	0	1	0	5	1	1	0	0
								4	7	7	5	7	2	9	5	1	2	4	1	8		4th	2	2	0	1	2	0	3	1	1
								5	2	5	4	3	3	7	4	8	7	7	8	5		5th	0	1	2	2	2	0	3	2	0
								6	8	3	1	6	7	8	3	4	8	1	3	3		6th	2	0	4	1	0	1	1	3	0
								7	4	2	2	4	6	6	1	3	4	6	6	4		7th	1	2	1	4	0	4	0	0	0
								8	1	4	8	8	9	3	8	5	3	2	7	6		8th	1	1	2	1	1	1	1	3	1
	PH							9					8	1								9th	1	0	0	0	0	0	0	1	0
		Medaled	nomedale
	First-half group	13	35					PH
	Second-half group	23	21						2013	2014	2015	2016	2017	2018	2019	2020	2021	2022	2023	2024
									Rank	Rank	Rank	Rank	Rank	Rank	Rank	Rank	Rank	Rank	Rank	Rank			1st Place	2nd Place	3rd Place	4th Place	5th Place	6th Place	7th Place	8th Place	9th Place
								1	4	8	3	4	3	5	6	1	4	6	8	2		1st	1	1	2	3	1	2	0	2	0
								2	5	6	6	5	6	8	1	6	7	7	5	4		2nd	1	0	0	1	3	4	2	1	0
								3	8	3	7	3	7	7	8	8	5	1	2	8		3rd	1	1	2	0	1	0	3	4	0
								4	2	2	4	8	4	1	5	4	8	5	7	1		4th	2	2	0	3	2	0	1	2	0
								5	6	7	2	2	2	4	9	2	2	4	6	3		5th	0	5	1	2	0	2	1	0	1
								6	1	5	5	7	5	3	3	3	1	2	3	6		6th	2	1	4	0	3	1	1	0	0
								7	3	1	8	1	8	6	2	7	3	8	4	5		7th	2	1	2	1	1	1	1	3	0
								8	7	4	1	6	1	2	4	5	6	3	1	7		8th	3	1	1	2	1	2	2	0	0
								9							7							9th	0	0	0	0	0	0	1	0	0
	SR
		Medaled	nomedale
	First-half group	22	26					吊環
	Second-half group	14	40						2013	2014	2015	2016	2017	2018	2019	2020	2021	2022	2023	2024
									Rank	Rank	Rank	Rank	Rank	Rank	Rank	Rank	Rank	Rank	Rank	Rank			1st Place	2nd Place	3rd Place	4th Place	5th Place	6th Place	7th Place	8th Place
								1	6	5	6	6	6	1	6	8	8	4	8	2		1st	1	1	0	1	1	5	0	3
								2	2	1	4	1	4	8	5	2	3	6	3	1		2nd	3	2	2	2	1	1	0	1
								3	1	2	2	8	2	4	8	1	7	5	2	3		3rd	2	4	1	1	1	0	1	2
								4	8	7	1	3	1	6	1	6	1	1	7	8		4th	5	0	1	0	0	2	2	2
								5	3	3	8	4	8	7	2	5	6	2	4	5		5th	0	2	2	2	2	1	1	2
								6	4	6	3	7	3	5	4	4	4	3	6	4		6th	0	0	3	5	1	2	1	0
								7	5	4	5	5	5	3	7	3	5	7	1	7		7th	1	0	2	1	5	0	3	0
								8	7	8	7	2	7	2	3	7	2	8	5	6		8th	0	3	1	0	1	1	4	2
	VT
		Medaled	nomedale					跳馬
	First-half group	19	29						2013	2014	2015	2016	2017	2018	2019	2020	2021	2022	2023	2024
	Second-half group	17	31						Rank	Rank	Rank	Rank	Rank	Rank	Rank	Rank	Rank	Rank	Rank	Rank			1st Place	2nd Place	3rd Place	4th Place	5th Place	6th Place	7th Place	8th Place
								1	7	5	7	5	7	4	8	6	1	5	2	6		1st	1	1	0	1	3	2	3	1
								2	6	8	3	8	3	6	3	8	2	7	5	3		2nd	0	1	4	0	1	2	1	3
								3	3	7	6	3	6	5	2	5	5	2	8	4		3rd	0	2	2	1	3	2	1	1
								4	8	1	2	4	2	1	4	3	6	3	1	1		4th	4	2	2	2	0	1	0	1
		1						5	5	3	4	1	4	7	1	7	3	8	7	8		5th	2	0	2	2	1	0	3	2
								6	4	6	1	7	1	8	7	1	4	4	6	5		6th	3	0	0	3	1	2	2	1
								7	2	4	5	6	5	3	5	2	8	1	4	7		7th	1	2	1	2	3	1	1	1
								8	1	2	8	2	8	2	6	4	7	6	3	2		8th	1	4	1	1	0	2	1	2
	PB
		Medaled	nomedale					Pb
	First-half group	19	29
	Second-half group	17	32						2013	2014	2015	2016	2017	2018	2019	2020	2021	2022	2023	2024
									Rank	Rank	Rank	Rank	Rank	Rank	Rank	Rank	Rank	Rank	Rank	Rank			1st Place	2nd Place	3rd Place	4th Place	5th Place	6th Place	7th Place	8th Place	9th Place
								1	1	8	3	2	2	4	6	3	4	6	4	2		1st	1	3	2	3	0	2	0	1	0
								2	6	4	1	6	4	5	2	1	6	4	5	4		2nd	2	1	0	4	2	3	0	0	0
								3	1	3	6	4	1	6	3	6	2	3	2	5		3rd	2	2	3	1	1	3	0	0	0
								4	5	1	2	8	7	7	1	4	8	5	8	6		4th	2	1	0	1	2	1	2	3	0
								5	8	5	5	3	5	2	4	5	7	7	6	8		5th	0	1	1	1	4	1	2	2	0
								6	9	6	8	1	3	1	5	7	1	2	7	1		6th	4	1	1	0	1	1	2	1	1
								7	7	2	4	5	8	8	8	8	5	1	1	7		7th	2	1	0	1	2	0	2	4	0
								8	3	7	7	7	6	3	7	2	3	8	3	3		8th	0	1	5	0	0	1	4	1	0
								9	4													9th	0	0	0	1	0	0	0	0	0
	HB
								Hb
		Medaled	nomedale						2013	2014	2015	2016	2017	2018	2019	2020	2021	2022	2023	2024
	First-half group	21	27						Rank	Rank	Rank	Rank	Rank	Rank	Rank	Rank	Rank	Rank	Rank	Rank			1st Place	2nd Place	3rd Place	4th Place	5th Place	6th Place	7th Place	8th Place
	Second-half group	16	32					1	4	7	5	1	5	5	2	8	4	3	6	3		1st	1	1	2	2	3	1	1	1
								2	3	2	6	7	6	1	8	3	8	4	4	1		2nd	2	1	2	2	0	2	1	2
								3	6	6	2	3	2	3	6	4	5	1	2	2		3rd	1	4	2	1	1	3	0	0
								4	1	8	1	4	1	7	3	6	6	2	5	6		4th	3	1	1	1	1	3	1	1
								5	7	3	4	8	4	4	1	5	2	7	1	7		5th	2	1	1	3	1	0	3	1
								6	8	1	3	5	3	6	4	2	7	5	8	3		6th	1	1	3	1	2	1	1	2
								7	2	4	8	6	8	2	7	1	3	6	7	8		7th	1	2	1	1	0	2	2	3
								8	5	5	7	2	7	8	5	7	1	8	3	5		8th	1	1	1	0	4	0	3	2

## Sheet: Group vs Continent
		FX				PH				SR				VT				PB				HB
			European	non-European			European	non-European			European	non-European			European	non-European			European	non-European			European	non-European
		First-half group	10	13		First-half group	9	19		First-half group	13	21		First-half group	9	16		First-half group	8	10		First-half group	8	8
		Second-half group	5	8		Second-half group	11	17		Second-half group	7	25		Second-half group	9	17		Second-half group	7	15		Second-half group	4	13
			European	non-European			European	non-European			European	non-European			European	non-European			European	non-European			non European	non-European
		First-half group	8	13		First-half group	4	16		First-half group	9	5		First-half group	11	13		First-half group	11	19		First-half group	13	24
		Second-half group	13	24		Second-half group	10	11		Second-half group	7	8		Second-half group	8	14		Second-half group	10	17		Second-half group	12	19

## Sheet: FX score
				D	E	T							D	E	T
First-half group		a01		6.4	9.1	15.5				Second-half group	a49		6.7	8.9	15.6	5
First-half group		a02		6.8	8.566	15.366				Second-half group	a50		6.4	8.433	14.833	6
First-half group		a03		6.9	8.466	15.366				Second-half group	a51		6.5	8.9	15.4	7
First-half group		a04		6.5	8.8	15.3				Second-half group	a52		7.4	8.6	16	8
First-half group		a05		6.6	7.3	13.9				Second-half group	a53		6.5	9	15.5	5
First-half group		a06		7.1	8.366	15.466				Second-half group	a54		7	8.7	15.7	6
First-half group		a07		7.1	8.65	15.75				Second-half group	a55		7.4	8.333	15.733	7
First-half group		a08		6.6	8.45	15.05				Second-half group	a56		6.7	8.9	15.6	8
First-half group		a09		6.8	8	14.8				Second-half group	a57		6.7	8.466	15.166	5
First-half group		a10		6.8	8.133	14.933				Second-half group	a58		7.6	8.633	16.233	6
First-half group		a11		6.7	8.5	15.2				Second-half group	a59		6.8	8.766	15.566	7
First-half group		a12		6.5	8.6	15.1				Second-half group	a60		6.8	7.933	14.733	8
First-half group		a13		6.9	8.341	15.241				Second-half group	a61		6.7	8.733	15.433	5
First-half group		a14		6.8	8.733	15.533				Second-half group	a62		6.7	8.433	15.133	6
First-half group		a15		6.8	8.833	15.633				Second-half group	a63		7.6	7.766	15.366	7
First-half group		a16		6.2	8.858	15.058				Second-half group	a64		6.6	7.733	14.333	8
First-half group		a17		6	8.266	14.266				Second-half group	a65		5.8	8.7	14.5	5
First-half group		a18		6.1	8.233	14.333				Second-half group	a66		6	8.1	14.1	6
First-half group		a19		7.2	8.433	15.633				Second-half group	a67		6.4	7.766	14.166	7
First-half group		a20		6.5	8.033	14.533				Second-half group	a68		6.1	7.166	13.266	8
First-half group		a21		5.8	8.766	14.566				Second-half group	a69		6.4	7.7	14.1	9
First-half group		a22		6.8	8.066	14.866				Second-half group	a70		5.7	8.533	14.233	5
First-half group		a23		6.4	8.166	14.566				Second-half group	a71		5.8	8.3	14.1	6
First-half group		a24		6	7.833	13.833				Second-half group	a72		6.4	8.1	14.5	7
First-half group		a25		6.2	7.966	14.166				Second-half group	a73		6.2	8.4	14.6	8
First-half group		a26		6.4	8.8	15.2				Second-half group	a74		6.2	8.7	14.9	9
First-half group		a27		6.3	7.533	13.833				Second-half group	a75		6.2	8.6	14.8	5
First-half group		a28		6.2	8.5	14.7				Second-half group	a76		6.2	8.733	14.933	6
First-half group		a29		6.2	7.966	14.166				Second-half group	a77		6.5	8.8	15.3	7
First-half group		a30		6.4	8.8	15.2				Second-half group	a78		6.1	7.466	13.566	8
First-half group		a31		6.3	7.533	13.833				Second-half group	a79		6.2	8.6	14.8	5
First-half group		a32		6.2	8.5	14.7				Second-half group	a80		6.2	8.733	14.933	6
First-half group		a33		6.2	8.6	14.8				Second-half group	a81		6.5	8.8	15.3	7
First-half group		a34		5.9	8.633	14.533				Second-half group	a82		6.1	7.466	13.566	8
First-half group		a35		6.6	7.966	14.566				Second-half group	a83		6.4	7.933	14.333	5
First-half group		a36		6.5	8.266	14.766				Second-half group	a84		6.5	7.6	14.1	6
First-half group		a37		6	6.1	12.1				Second-half group	a85		6.5	8.1	14.6	7
First-half group		a38		6.2	8.066	14.266				Second-half group	a86		6	8.7	14.7	8
First-half group		a39		5.9	8.333	14.233				Second-half group	a87		6.2	7.1	13.3	5
First-half group		a40		5.6	8.633	14.233				Second-half group	a88		6.2	8.333	14.533	6
First-half group		a41		6.5	8.166	14.666				Second-half group	a89		5.9	8.3	14.2	7
First-half group		a42		6.3	8.2	14.5				Second-half group	a90		6	8.5	14.5	8
First-half group		a43		6	8.4	14.4				Second-half group	a91		6	7.2	13.2	5
First-half group		a44		6.4	8.466	14.866				Second-half group	a92		6.3	8.3	14.6	6
First-half group		a45		6.2	8.133	14.333				Second-half group	a93		6.4	7.933	14.333	7
First-half group		a46		6.4	8.566	14.966				Second-half group	a94		6	8.233	14.233	8
First-half group		a47		6.6	8.4	15				Second-half group	a95		6.3	8.2	14.5	5
First-half group		a48		6.1	7.833	13.933				Second-half group	a96		6.6	8.333	14.933	6
										Second-half group	a97		6.2	8.333	14.533	7
										Second-half group	a98		6.3	8.166	14.466	8
		D	E	T
	1	6.4	9.1	15.5
	1	6.8	8.566	15.366
	1	6.9	8.466	15.366
	1	6.5	8.8	15.3
	1	6.6	7.3	13.9
	1	7.1	8.366	15.466
	1	7.1	8.65	15.75
	1	6.6	8.45	15.05
	1	6.8	8	14.8
	1	6.8	8.133	14.933
	1	6.7	8.5	15.2
	1	6.5	8.6	15.1
	1	6.9	8.341	15.241
	1	6.8	8.733	15.533
	1	6.8	8.833	15.633
	1	6.2	8.858	15.058
	1	6	8.266	14.266
	1	6.1	8.233	14.333
	1	7.2	8.433	15.633
	1	6.5	8.033	14.533
	1	5.8	8.766	14.566
	1	6.8	8.066	14.866
	1	6.4	8.166	14.566
	1	6	7.833	13.833
	1	6.2	7.966	14.166
	1	6.4	8.8	15.2
	1	6.3	7.533	13.833
	1	6.2	8.5	14.7
	1	6.2	7.966	14.166
	1	6.4	8.8	15.2
	1	6.3	7.533	13.833
	1	6.2	8.5	14.7
	1	6.2	8.6	14.8
	1	5.9	8.633	14.533
	1	6.6	7.966	14.566
	1	6.5	8.266	14.766
	1	6	6.1	12.1
	1	6.2	8.066	14.266
	1	5.9	8.333	14.233
	1	5.6	8.633	14.233
	1	6.5	8.166	14.666
	1	6.3	8.2	14.5
	1	6	8.4	14.4
	1	6.4	8.466	14.866
	1	6.2	8.133	14.333
	1	6.4	8.566	14.966
	1	6.6	8.4	15
	1	6.1	7.833	13.933
	2	6.7	8.9	15.6
	2	6.4	8.433	14.833
	2	6.5	8.9	15.4
	2	7.4	8.6	16
	2	6.5	9	15.5
	2	7	8.7	15.7
	2	7.4	8.333	15.733
	2	6.7	8.9	15.6
	2	6.7	8.466	15.166
	2	7.6	8.633	16.233
	2	6.8	8.766	15.566
	2	6.8	7.933	14.733
	2	6.7	8.733	15.433
	2	6.7	8.433	15.133
	2	7.6	7.766	15.366
	2	6.6	7.733	14.333
	2	5.8	8.7	14.5
	2	6	8.1	14.1
	2	6.4	7.766	14.166
	2	6.1	7.166	13.266
	2	6.4	7.7	14.1
	2	5.7	8.533	14.233
	2	5.8	8.3	14.1
	2	6.4	8.1	14.5
	2	6.2	8.4	14.6
	2	6.2	8.7	14.9
	2	6.2	8.6	14.8
	2	6.2	8.733	14.933
	2	6.5	8.8	15.3
	2	6.1	7.466	13.566
	2	6.2	8.6	14.8
	2	6.2	8.733	14.933
	2	6.5	8.8	15.3
	2	6.1	7.466	13.566
	2	6.4	7.933	14.333
	2	6.5	7.6	14.1
	2	6.5	8.1	14.6
	2	6	8.7	14.7
	2	6.2	7.1	13.3
	2	6.2	8.333	14.533
	2	5.9	8.3	14.2
	2	6	8.5	14.5
	2	6	7.2	13.2
	2	6.3	8.3	14.6
	2	6.4	7.933	14.333
	2	6	8.233	14.233
	2	6.3	8.2	14.5
	2	6.6	8.333	14.933
	2	6.2	8.333	14.533
	2	6.3	8.166	14.466

## Sheet: PH score
				D	E		T				D	E		T			D	E	T
		b01	First-half group	6.6	9		15.6		b49	Second-half group	6.4	9.033		15.433		1	6.6	9	15.6
		b02	First-half group	7.1	8.5		15.6		b50	Second-half group	6.9	8.933		15.833		1	7.1	8.5	15.6
		b03	First-half group	6.6	7.433		14.033		b51	Second-half group	6.8	8.833		15.633		1	6.6	7.433	14.033
		b04	First-half group	7.2	8.433		15.633		b52	Second-half group	6.7	8.716		15.416		1	7.2	8.433	15.633
		b05	First-half group	7.1	8.033		15.133		b53	Second-half group	6.5	8.7		15.2		1	7.1	8.033	15.133
		b06	First-half group	6.8	8.5		15.3		b54	Second-half group	6.4	9		15.4		1	6.8	8.5	15.3
		b07	First-half group	6.9	8.7		15.6		b55	Second-half group	7	9.033		16.033		1	6.9	8.7	15.6
		b08	First-half group	6.7	9.083		15.783		b56	Second-half group	6.7	8.833		15.533		1	6.7	9.083	15.783
		b09	First-half group	6.7	8.8		15.5		b57	Second-half group	7.2	8.833		16.033		1	6.7	8.8	15.5
		b10	First-half group	7	8.266		15.266		b58	Second-half group	6.6	8.766		15.366		1	7	8.266	15.266
		b11	First-half group	6.7	8.5		15.2		b59	Second-half group	6.4	8.033		14.433		1	6.7	8.5	15.2
		b12	First-half group	6.8	8.7		15.5		b60	Second-half group	7.3	8.833		16.133		1	6.8	8.7	15.5
		b13	First-half group	6.3	8.45		14.75		b61	Second-half group	6.4	7.3		13.7		1	6.3	8.45	14.75
		b14	First-half group	6	6.966		12.966		b62	Second-half group	6	8.5		14.5		1	6	6.966	12.966
		b15	First-half group	6.4	8.7		15.1		b63	Second-half group	6.9	8.541		15.441		1	6.4	8.7	15.1
		b16	First-half group	6.4	8.666		15.066		b64	Second-half group	6.2	8.5		14.7		1	6.4	8.666	15.066
		b17	First-half group	6.2	7.2		13.4		b65	Second-half group	5.8	8.533		14.333		1	6.2	7.2	13.4
		b18	First-half group	5.8	5.7		11.5		b66	Second-half group	6.3	8.666		14.966		1	5.8	5.7	11.5
		b19	First-half group	4.8	7.033		11.833		b67	Second-half group	5.9	6.633		12.533		1	4.8	7.033	11.833
		b20	First-half group	6.6	8.566		15.166		b68	Second-half group	6.8	8.366		15.166		1	6.6	8.566	15.166
		b21	First-half group	6.3	8.533		14.833		b69	Second-half group	5.9	7.433		13.333		1	6.3	8.533	14.833
		b22	First-half group	7	8.5		15.5		b70	Second-half group	6.4	9		15.4		1	7	8.5	15.5
		b23	First-half group	6.4	7.166		13.566		b71	Second-half group	6.5	8.933		15.433		1	6.4	7.166	13.566
		b24	First-half group	6.6	8.266		14.866		b72	Second-half group	6.3	8.7		15		1	6.6	8.266	14.866
		b25	First-half group	6.2	8.566		14.766		b73	Second-half group	6	8.733		14.733		1	6.2	8.566	14.766
		b26	First-half group	6.1	7.733		13.833		b74	Second-half group	6.6	8.3		14.9		1	6.1	7.733	13.833
		b27	First-half group	6.5	8.266		14.766		b75	Second-half group	6.5	8.766		15.266		1	6.5	8.266	14.766
		b28	First-half group	6.2	7.2		13.4		b76	Second-half group	6.6	8.3		14.9		1	6.2	7.2	13.4
		b29	First-half group	6.4	7.133		13.533		b77	Second-half group	6.6	8.133		14.733		1	6.4	7.133	13.533
		b30	First-half group	6.1	6.833		12.933		b78	Second-half group	6.3	8.233		14.533		1	6.1	6.833	12.933
		b31	First-half group	6.4	8.9		15.3		b79	Second-half group	6.3	8.566		14.866		1	6.4	8.9	15.3
		b32	First-half group	6.2	8.2		14.4		b80	Second-half group	5.7	6.8		12.5		1	6.2	8.2	14.4
		b33	First-half group	6.5	7		13.5		b81	Second-half group	6.1	8.633		14.733		1	6.5	7	13.5
		b34	First-half group	6.9	7.4		14.3		b82	Second-half group	6.1	8.1		14.2		1	6.9	7.4	14.3
		b35	First-half group	6.5	8.466		14.966		b83	Second-half group	6.4	8.233		14.633		1	6.5	8.466	14.966
		b36	First-half group	6.2	7.566		13.766		b84	Second-half group	6	8.6		14.6		1	6.2	7.566	13.766
		b37	First-half group	6.9	8.7		15.6		b85	Second-half group	6.4	8.7		15.1		1	6.9	8.7	15.6
		b38	First-half group	6.6	8.8		15.4		b86	Second-half group	6.9	8.933		15.833		1	6.6	8.8	15.4
		b39	First-half group	6.8	8.9		15.7		b87	Second-half group	6.4	8.533		14.933		1	6.8	8.9	15.7
		b40	First-half group	5.7	6.7		12.4		b88	Second-half group	7.2	8.766		15.966		1	5.7	6.7	12.4
		b41	First-half group	7	8.583		15.583		b89	Second-half group	6.8	8.433		15.233		1	7	8.583	15.583
		b42	First-half group	6.4	8.166		14.566		b90	Second-half group	6.7	8.7		15.4		1	6.4	8.166	14.566
		b43	First-half group	6.3	6.766		13.066		b91	Second-half group	6.6	8.3		14.9		1	6.3	6.766	13.066
		b44	First-half group	6.4	8.433		14.833		b92	Second-half group	6.4	6.7		13.1		1	6.4	8.433	14.833
		b45	First-half group	6.7	8.733		15.433		b93	Second-half group	6.8	7.8		14.6		1	6.7	8.733	15.433
		b46	First-half group	6.9	8.3		15.2		b94	Second-half group	6.4	8.9		15.3		1	6.9	8.3	15.2
		b47	First-half group	6.5	7.233		13.733		b95	Second-half group	6.7	8.233		14.933		1	6.5	7.233	13.733
		b48	First-half group	6.6	8.933		15.533		b96	Second-half group	6.6	8.366		14.966		1	6.6	8.933	15.533
									b97	Second-half group	6.7	7.6		14.3		2	6.4	9.033	15.433
																2	6.9	8.933	15.833
																2	6.8	8.833	15.633
																2	6.7	8.716	15.416
																2	6.5	8.7	15.2
																2	6.4	9	15.4
																2	7	9.033	16.033
																2	6.7	8.833	15.533
																2	7.2	8.833	16.033
																2	6.6	8.766	15.366
																2	6.4	8.033	14.433
																2	7.3	8.833	16.133
																2	6.4	7.3	13.7
																2	6	8.5	14.5
																2	6.9	8.541	15.441
																2	6.2	8.5	14.7
																2	5.8	8.533	14.333
																2	6.3	8.666	14.966
																2	5.9	6.633	12.533
																2	6.8	8.366	15.166
																2	5.9	7.433	13.333
																2	6.4	9	15.4
																2	6.5	8.933	15.433
																2	6.3	8.7	15
																2	6	8.733	14.733
																2	6.6	8.3	14.9
																2	6.5	8.766	15.266
																2	6.6	8.3	14.9
																2	6.6	8.133	14.733
																2	6.3	8.233	14.533
																2	6.3	8.566	14.866
																2	5.7	6.8	12.5
																2	6.1	8.633	14.733
																2	6.1	8.1	14.2
																2	6.4	8.233	14.633
																2	6	8.6	14.6
																2	6.4	8.7	15.1
																2	6.9	8.933	15.833
																2	6.4	8.533	14.933
																2	7.2	8.766	15.966
																2	6.8	8.433	15.233
																2	6.7	8.7	15.4
																2	6.6	8.3	14.9
																2	6.4	6.7	13.1
																2	6.8	7.8	14.6
																2	6.4	8.9	15.3
																2	6.7	8.233	14.933
																2	6.6	8.366	14.966
																2	6.7	7.6	14.3

## Sheet: SR score
								D	E		T				D	E		T
First-half group	1	6.8	8.7	15.5		c01	First-half group	6.8	8.7		15.5		c49	Second-half group	6.7	8.966		15.666
First-half group	1	6.9	8.833	15.733		c02	First-half group	6.9	8.833		15.733		c50	Second-half group	6.8	8.833		15.633
First-half group	1	6.8	9	15.8		c03	First-half group	6.8	9		15.8		c51	Second-half group	6.9	8.633		15.533
First-half group	1	6.9	7.666	14.566		c04	First-half group	6.9	7.666		14.566		c52	Second-half group	6.8	8.633		15.433
First-half group	1	6.8	8.766	15.566		c05	First-half group	6.8	8.766		15.566		c53	Second-half group	7	8.7		15.7
First-half group	1	6.9	9.033	15.933		c06	First-half group	6.9	9.033		15.933		c54	Second-half group	6.8	8.6		15.4
First-half group	1	6.8	8.933	15.733		c07	First-half group	6.8	8.933		15.733		c55	Second-half group	6.8	8.9		15.7
First-half group	1	6.7	8.7	15.4		c08	First-half group	6.7	8.7		15.4		c56	Second-half group	6.6	8.666		15.266
First-half group	1	6.8	8.7	15.5		c09	First-half group	6.8	8.7		15.5		c57	Second-half group	6.7	8.6		15.3
First-half group	1	6.8	8.833	15.633		c10	First-half group	6.8	8.833		15.633		c58	Second-half group	6.9	8.8		15.7
First-half group	1	7	8.733	15.733		c11	First-half group	7	8.733		15.733		c59	Second-half group	6.8	8.8		15.6
First-half group	1	6.8	9	15.8		c12	First-half group	6.8	9		15.8		c60	Second-half group	6.6	8.733		15.333
First-half group	1	6.2	8.866	15.066		c13	First-half group	6.2	8.866		15.066		c61	Second-half group	6.2	9.058		15.258
First-half group	1	6.3	8.633	14.933		c14	First-half group	6.3	8.633		14.933		c62	Second-half group	6.4	8.133		14.533
First-half group	1	6.2	8.7	14.9		c15	First-half group	6.2	8.7		14.9		c63	Second-half group	6.3	9.133		15.433
First-half group	1	6.3	9.033	15.333		c16	First-half group	6.3	9.033		15.333		c64	Second-half group	6.3	8.966		15.266
First-half group	1	6.3	9.066	15.366		c17	First-half group	6.3	9.066		15.366		c65	Second-half group	6	8.266		14.266
First-half group	1	6.3	7.833	14.133		c18	First-half group	6.3	7.833		14.133		c66	Second-half group	6	8.733		14.733
First-half group	1	6.1	8.666	14.766		c19	First-half group	6.1	8.666		14.766		c67	Second-half group	6.3	8.6		14.9
First-half group	1	6.1	8.633	14.733		c20	First-half group	6.1	8.633		14.733		c68	Second-half group	6.2	8.9		15.1
First-half group	1	6.3	8.366	14.666		c21	First-half group	6.3	8.366		14.666		c69	Second-half group	6.3	8.6		14.9
First-half group	1	6.2	8.525	14.725		c22	First-half group	6.2	8.525		14.725		c70	Second-half group	6.3	8.433		14.733
First-half group	1	6.1	8.066	14.166		c23	First-half group	6.1	8.066		14.166		c71	Second-half group	6.1	8.1		14.2
First-half group	1	6.2	8.733	14.933		c24	First-half group	6.2	8.733		14.933		c72	Second-half group	6.2	8.6		14.8
First-half group	1	6.2	8	14.2		c25	First-half group	6.2	8		14.2		c73	Second-half group	6.2	8.466		14.666
First-half group	1	6.2	8.633	14.833		c26	First-half group	6.2	8.633		14.833		c74	Second-half group	6.2	8.633		14.833
First-half group	1	6	8.533	14.533		c27	First-half group	6	8.533		14.533		c75	Second-half group	6.2	8.533		14.733
First-half group	1	6.4	8.8	15.2		c28	First-half group	6.4	8.8		15.2		c76	Second-half group	6.3	8.566		14.866
First-half group	1	6	8.6	14.6		c29	First-half group	6	8.6		14.6		c77	Second-half group	6.3	8.566		14.866
First-half group	1	6	8.533	14.533		c30	First-half group	6	8.533		14.533		c78	Second-half group	6.1	8.633		14.733
First-half group	1	6.7	7.9	14.6		c31	First-half group	6.7	7.9		14.6		c79	Second-half group	6.4	8.066		14.466
First-half group	1	6.3	8.633	14.933		c32	First-half group	6.3	8.633		14.933		c80	Second-half group	6	8.433		14.433
First-half group	1	5.8	8.3	14.1		c33	First-half group	5.8	8.3		14.1		c81	Second-half group	6	8.7		14.7
First-half group	1	6.7	8.133	14.833		c34	First-half group	6.7	8.133		14.833		c82	Second-half group	6.1	8.466		14.566
First-half group	1	6.3	8.766	15.066		c35	First-half group	6.3	8.766		15.066		c83	Second-half group	6.4	8.833		15.233
First-half group	1	5.9	8.533	14.433		c36	First-half group	5.9	8.533		14.433		c84	Second-half group	6.2	8.466		14.666
First-half group	1	7	8.4	15.4		c37	First-half group	7	8.4		15.4		c85	Second-half group	6.9	8.7		15.6
First-half group	1	6.8	9.2	16		c38	First-half group	6.8	9.2		16		c86	Second-half group	6.9	8.333		15.233
First-half group	1	6.6	8.333	14.933		c39	First-half group	6.6	8.333		14.933		c87	Second-half group	6.8	8.666		15.466
First-half group	1	6.8	8.9	15.7		c40	First-half group	6.8	8.9		15.7		c88	Second-half group	6.8	8.966		15.766
First-half group	1	6.5	7.633	14.133		c41	First-half group	6.5	7.633		14.133		c89	Second-half group	6.2	8.666		14.866
First-half group	1	6.6	8.7	15.3		c42	First-half group	6.6	8.7		15.3		c90	Second-half group	6.3	8.6		14.9
First-half group	1	6.5	9	15.5		c43	First-half group	6.5	9		15.5		c91	Second-half group	6.3	8.9		15.2
First-half group	1	6.3	8.533	14.833		c44	First-half group	6.3	8.533		14.833		c92	Second-half group	6.2	8.4		14.6
First-half group	1	6.4	8.833	15.233		c45	First-half group	6.4	8.833		15.233		c93	Second-half group	6.4	8.566		14.966
First-half group	1	6.4	8.9	15.3		c46	First-half group	6.4	8.9		15.3		c94	Second-half group	6.1	8.9		15
First-half group	1	6.3	8.8	15.1		c47	First-half group	6.3	8.8		15.1		c95	Second-half group	6.1	8.7		14.8
First-half group	1	6.3	7.533	13.833		c48	First-half group	6.3	7.533		13.833		c96	Second-half group	6	8.866		14.866
Second-half group	2	6.7	8.966	15.666
Second-half group	2	6.8	8.833	15.633
Second-half group	2	6.9	8.633	15.533
Second-half group	2	6.8	8.633	15.433
Second-half group	2	7	8.7	15.7
Second-half group	2	6.8	8.6	15.4
Second-half group	2	6.8	8.9	15.7
Second-half group	2	6.6	8.666	15.266
Second-half group	2	6.7	8.6	15.3
Second-half group	2	6.9	8.8	15.7
Second-half group	2	6.8	8.8	15.6
Second-half group	2	6.6	8.733	15.333
Second-half group	2	6.2	9.058	15.258
Second-half group	2	6.4	8.133	14.533
Second-half group	2	6.3	9.133	15.433
Second-half group	2	6.3	8.966	15.266
Second-half group	2	6	8.266	14.266
Second-half group	2	6	8.733	14.733
Second-half group	2	6.3	8.6	14.9
Second-half group	2	6.2	8.9	15.1
Second-half group	2	6.3	8.6	14.9
Second-half group	2	6.3	8.433	14.733
Second-half group	2	6.1	8.1	14.2
Second-half group	2	6.2	8.6	14.8
Second-half group	2	6.2	8.466	14.666
Second-half group	2	6.2	8.633	14.833
Second-half group	2	6.2	8.533	14.733
Second-half group	2	6.3	8.566	14.866
Second-half group	2	6.3	8.566	14.866
Second-half group	2	6.1	8.633	14.733
Second-half group	2	6.4	8.066	14.466
Second-half group	2	6	8.433	14.433
Second-half group	2	6	8.7	14.7
Second-half group	2	6.1	8.466	14.566
Second-half group	2	6.4	8.833	15.233
Second-half group	2	6.2	8.466	14.666
Second-half group	2	6.9	8.7	15.6
Second-half group	2	6.9	8.333	15.233
Second-half group	2	6.8	8.666	15.466
Second-half group	2	6.8	8.966	15.766
Second-half group	2	6.2	8.666	14.866
Second-half group	2	6.3	8.6	14.9
Second-half group	2	6.3	8.9	15.2
Second-half group	2	6.2	8.4	14.6
Second-half group	2	6.4	8.566	14.966
Second-half group	2	6.1	8.9	15
Second-half group	2	6.1	8.7	14.8
Second-half group	2	6	8.866	14.866

## Sheet: VT score
				D	E	T			D	E	T
	d01	First-half group		5.6	9.25	14.85	d49	Second-half group	5.8	9.2995	15.099	5
	d02	First-half group		5.7	9.3495	15.049	d50	Second-half group	5.8	9.333	15.133	6
	d03	First-half group		5.8	9.433	15.233	d51	Second-half group	6	9.2495	15.249	7
	d04	First-half group		6	8.4495	14.449	d52	Second-half group	6.2	9.333	15.533	8
	d05	First-half group		6.4	8.016	14.416	d53	Second-half group	5.8	9.252	15.062	5
	d06	First-half group		6.1	8.0165	14.1165	d54	Second-half group	6	9.1995	15.1995	6
	d07	First-half group		6.4	9.0115	15.4165	d55	Second-half group	6	8.9995	14.9995	7
	d08	First-half group		6	9.333	15.333	d56	Second-half group	6	9.016	15.016	8
	d09	First-half group		5.4	9.1165	14.5165	d57	Second-half group	6	9.283	15.283	5
	d10	First-half group		6.2	9.15	15.35	d58	Second-half group	6.4	9.05	15.45	6
	d11	First-half group		6.3	8.55	14.85	d59	Second-half group	6	9.083	15.083	7
	d12	First-half group		6.1	9.3	15.4	d60	Second-half group	6	8.5	14.5	8
	d13	First-half group		6	9.3165	15.3165	d61	Second-half group	6.4	9.291	15.691	5
	d14	First-half group		6.5	8.533	15.033	d62	Second-half group	5.8	9.3375	15.1375	6
	d15	First-half group		6	9.4495	15.4495	d63	Second-half group	6	9.3165	15.3165	7
	d16	First-half group		6.1	9.3495	15.4495	d64	Second-half group	6.3	9.2165	15.5165	8
	d17	First-half group		5.8	8.5495	14.3495	d65	Second-half group	5.6	8.483	14.083	5
	d18	First-half group		5.4	9.5	14.9	d66	Second-half group	5.6	9.2995	14.8995	6
	d19	First-half group		5.4	9.304	14.704	d67	Second-half group	5.6	8.3665	13.9665	7
	d20	First-half group		5.5	9.2165	14.7165	d68	Second-half group	5.4	9.366	14.766	8
	d21	First-half group		5.5	9.1665	14.6665	d69	Second-half group	5.6	8.333	13.933	5
	d22	First-half group		5.6	8.7665	14.3665	d70	Second-half group	5.6	8.283	13.883	6
	d23	First-half group		5.6	9.05	14.65	d71	Second-half group	5.4	9.275	14.675	7
	d24	First-half group		6	8.933	14.933	d72	Second-half group	5.6	9.283	14.883	8
	d25	First-half group		5.8	8.5165	14.3165	d73	Second-half group	5.6	9.3665	14.9665	5
	d26	First-half group		5.6	9.1495	14.7495	d74	Second-half group	6	8.4665	14.4665	6
	d27	First-half group		5.6	9.333	14.933	d75	Second-half group	5.3	9.266	14.566	7
	d28	First-half group		5.5	9.1245	14.6245	d76	Second-half group	5.4	9.133	14.533	8
	d29	First-half group		5.8	8.6495	14.4495	d77	Second-half group	5.2	8.8665	14.0665	5
	d30	First-half group		5.4	8.283	13.683	d78	Second-half group	5.8	8.983	14.783	6
	d31	First-half group		5.6	9.1165	14.7165	d79	Second-half group	5.6	9.183	14.783	7
	d32	First-half group		5.6	9.133	14.733	d80	Second-half group	5.6	9.116	14.716	8
	d33	First-half group		5.6	9.3165	14.9165	d81	Second-half group	5.6	9.0495	14.6495	5
	d34	First-half group		5.8	9.0665	14.8665	d82	Second-half group	5.4	9.1495	14.5495	6
	d35	First-half group		5.8	8.5995	14.3995	d83	Second-half group	5.2	7.9995	13.1995	7
	d36	First-half group		5.6	8.783	14.383	d84	Second-half group	5.6	8.566	14.1495	8
	d37	First-half group		5.6	8.8165	14.4165	d85	Second-half group	5.4	9	13.9	5
	d38	First-half group		5.2	8.7995	13.9995	d86	Second-half group	5.6	8.933	14.533	6
	d39	First-half group		5.8	9.15	14.95	d87	Second-half group	5.6	9.45	15.05	7
	d40	First-half group		5.6	9.133	14.733	d88	Second-half group	5.4	8.916	14.316	8
	d41	First-half group		5.5	9.3495	14.8495	d89	Second-half group	5.6	8.833	14.433	5
	d42	First-half group		5.4	9.15	14.55	d90	Second-half group	5.6	8.9495	14.5495	6
	d43	First-half group		5.2	8.983	14.183	d91	Second-half group	5.6	9.15	14.75	7
	d44	First-half group		5.8	9.25	15.05	d92	Second-half group	5.6	9.1665	14.7665	8
	d45	First-half group		5.6	9.2995	14.8995	d93	Second-half group	5.6	8.5665	14.1665	5
	d46	First-half group		5.6	9.3495	14.9495	d94	Second-half group	5.6	9.3	14.9	6
	d47	First-half group		5.8	9.133	14.933	d95	Second-half group	5.6	8.666	14.266	7
	d48	First-half group		5.8	9.3165	15.1165	d96	Second-half group	5.6	9.366	14.966	8
				D	E	T
		1		5.6	9.25	14.85
		1		5.7	9.3495	15.049
		1		5.8	9.433	15.233
		1		6	8.4495	14.449
		1		6.4	8.016	14.416
		1		6.1	8.0165	14.1165
		1		6.4	9.0115	15.4165
		1		6	9.333	15.333
		1		5.4	9.1165	14.5165
		1		6.2	9.15	15.35
		1		6.3	8.55	14.85
		1		6.1	9.3	15.4
		1		6	9.3165	15.3165
		1		6.5	8.533	15.033
		1		6	9.4495	15.4495
		1		6.1	9.3495	15.4495
		1		5.8	8.5495	14.3495
		1		5.4	9.5	14.9
		1		5.4	9.304	14.704
		1		5.5	9.2165	14.7165
		1		5.5	9.1665	14.6665
		1		5.6	8.7665	14.3665
		1		5.6	9.05	14.65
		1		6	8.933	14.933
		1		5.8	8.5165	14.3165
		1		5.6	9.1495	14.7495
		1		5.6	9.333	14.933
		1		5.5	9.1245	14.6245
		1		5.8	8.6495	14.4495
		1		5.4	8.283	13.683
		1		5.6	9.1165	14.7165
		1		5.6	9.133	14.733
		1		5.6	9.3165	14.9165
		1		5.8	9.0665	14.8665
		1		5.8	8.5995	14.3995
		1		5.6	8.783	14.383
		1		5.6	8.8165	14.4165
		1		5.2	8.7995	13.9995
		1		5.8	9.15	14.95
		1		5.6	9.133	14.733
		1		5.5	9.3495	14.8495
		1		5.4	9.15	14.55
		1		5.2	8.983	14.183
		1		5.8	9.25	15.05
		1		5.6	9.2995	14.8995
		1		5.6	9.3495	14.9495
		1		5.8	9.133	14.933
		1		5.8	9.3165	15.1165
		2		5.8	9.2995	15.099
		2		5.8	9.333	15.133
		2		6	9.2495	15.249
		2		6.2	9.333	15.533
		2		5.8	9.252	15.062
		2		6	9.1995	15.1995
		2		6	8.9995	14.9995
		2		6	9.016	15.016
		2		6	9.283	15.283
		2		6.4	9.05	15.45
		2		6	9.083	15.083
		2		6	8.5	14.5
		2		6.4	9.291	15.691
		2		5.8	9.3375	15.1375
		2		6	9.3165	15.3165
		2		6.3	9.2165	15.5165
		2		5.6	8.483	14.083
		2		5.6	9.2995	14.8995
		2		5.6	8.3665	13.9665
		2		5.4	9.366	14.766
		2		5.6	8.333	13.933
		2		5.6	8.283	13.883
		2		5.4	9.275	14.675
		2		5.6	9.283	14.883
		2		5.6	9.3665	14.9665
		2		6	8.4665	14.4665
		2		5.3	9.266	14.566
		2		5.4	9.133	14.533
		2		5.2	8.8665	14.0665
		2		5.8	8.983	14.783
		2		5.6	9.183	14.783
		2		5.6	9.116	14.716
		2		5.6	9.0495	14.6495
		2		5.4	9.1495	14.5495
		2		5.2	7.9995	13.1995
		2		5.6	8.566	14.1495
		2		5.4	9	13.9
		2		5.6	8.933	14.533
		2		5.6	9.45	15.05
		2		5.4	8.916	14.316
		2		5.6	8.833	14.433
		2		5.6	8.9495	14.5495
		2		5.6	9.15	14.75
		2		5.6	9.1665	14.7665
		2		5.6	8.5665	14.1665
		2		5.6	9.3	14.9
		2		5.6	8.666	14.266
		2		5.6	9.366	14.966

## Sheet: PB score
			D	E	T							D	E	T
First-half group	e01		6.7	8.966	15.666	1			Second-half group	e49		5.6	7.833	13.433	5
First-half group	e02		6.5	8.5	15	2			Second-half group	e50		5.5	6.966	12.466	6
First-half group	e03		6.7	8.966	15.666	3			Second-half group	e51		6.3	7.966	14.266	7
First-half group	e04		6.5	8.8	15.3	4			Second-half group	e52		6.8	8.733	15.533	8
First-half group	e05		6.5	7.166	13.666	1			Second-half group	e53		6.9	8.6	15.5	9
First-half group	e06		7.1	8.533	15.633	2			Second-half group	e54		6.2	8.841	15.041	5
First-half group	e07		6.7	8.966	15.666	3			Second-half group	e55		6.8	8.066	14.866	6
First-half group	e08		6.9	9.225	16.125	4			Second-half group	e56		6.9	9.033	15.933	7
First-half group	e09		7	8.966	15.966	1			Second-half group	e57		6.1	8.266	14.366	8
First-half group	e10		7.3	8.916	16.216	2			Second-half group	e58		6.9	8.833	15.733	5
First-half group	e11		6.9	8.766	15.666	3			Second-half group	e59		6.6	8.633	15.233	6
First-half group	e12		7.1	8.966	16.066	4			Second-half group	e60		7.1	8.866	15.966	7
First-half group	e13		6.9	9	15.9	1			Second-half group	e61		6.6	9	15.6	8
First-half group	e14		6.6	9	15.6	2			Second-half group	e62		6.9	8.883	15.783	5
First-half group	e15		7.2	8.566	15.766	3			Second-half group	e63		7.1	8.941	16.041	6
First-half group	e16		7.4	7.433	14.833	4			Second-half group	e64		7.1	8.525	15.625	7
First-half group	e17		6.8	9.1	15.9	1			Second-half group	e65		6.8	8.433	15.233	8
First-half group	e18		6.4	8.733	15.133	2			Second-half group	e66		6.3	7.8	14.1	5
First-half group	e19		6.4	8.866	15.266	3			Second-half group	e67		6.7	9.133	15.833	6
First-half group	e20		6.4	8.333	14.733	4			Second-half group	e68		6.2	8.5	14.7	7
First-half group	e21		6.4	8.833	15.233	1			Second-half group	e69		6.4	8.766	15.166	8
First-half group	e22		6.4	8.8	15.2	2			Second-half group	e70		6.7	8.891	15.591	5
First-half group	e23		6.5	8.533	15.033	3			Second-half group	e71		7	9.433	16.433	6
First-half group	e24		6.4	8.233	14.633	4			Second-half group	e72		6	7.7	13.7	7
First-half group	e25		6.2	8.266	14.466	1			Second-half group	e73		6.4	8.966	15.366	8
First-half group	e26		6.2	8.783	14.983	2			Second-half group	e74		6.4	8.566	14.966	5
First-half group	e27		6.3	8.666	14.966	3			Second-half group	e75		6.5	8.4	14.9	6
First-half group	e28		6.6	8.4	15	4			Second-half group	e76		6.3	7.533	13.833	7
First-half group	e29		7	8.633	15.633	1			Second-half group	e77		6.5	7.7	14.2	8
First-half group	e30		6.9	9.333	16.233	2			Second-half group	e78		6.6	8.6	15.2	5
First-half group	e31		6.4	8.6	15	3			Second-half group	e79		6.1	8.433	14.533	6
First-half group	e32		6.9	8.566	15.466	4			Second-half group	e80		6.1	8.4	14.5	7
First-half group	e33		6.2	8.8	15	1			Second-half group	e81		6.7	9	15.7	8
First-half group	e34		6.3	8.6	14.9	2			Second-half group	e82		6.1	8.466	14.566	5
First-half group	e35		6.4	8.9	15.3	3			Second-half group	e83		6.6	8.866	15.466	6
First-half group	e36		6.2	6.133	12.333	4			Second-half group	e84		6.4	8.6	15	7
First-half group	e37		6.5	8.4	14.9	1			Second-half group	e85		6	9.066	15.066	8
First-half group	e38		6.6	8.466	15.066	2			Second-half group	e86		6.4	8.333	14.733	5
First-half group	e39		6.3	9.066	15.366	3			Second-half group	e87		6.6	8.9	15.5	6
First-half group	e40		6.7	8.266	14.966	4			Second-half group	e88		6.9	9.266	16.166	7
First-half group	e41		6.3	8.433	14.733	1			Second-half group	e89		6.5	8.2	14.7	8
First-half group	e42		6.4	8.233	14.633	2			Second-half group	e90		6	8.466	14.466	5
First-half group	e43		6.3	8.766	15.066	3			Second-half group	e91		6.4	7.466	13.866	6
First-half group	e44		6.3	6.833	13.133	4			Second-half group	e92		6.6	8.8	15.4	7
First-half group	e45		7	8.5	15.5	1			Second-half group	e93		6.3	8.7	15	8
First-half group	e46		6.4	8.7	15.1	2			Second-half group	e94		6.2	7.1	13.3	5
First-half group	e47		6.9	8.2	15.1	3			Second-half group	e95		6.9	9.3	16.2	6
First-half group	e48		6.3	7.833	14.133	4			Second-half group	e96		6	7.7	13.7	7
									Second-half group	e97		6.5	8.8	15.3	8
			D	E	T
		1	6.7	8.966	15.666
		1	6.5	8.5	15
		1	6.7	8.966	15.666
		1	6.5	8.8	15.3
		1	6.5	7.166	13.666
		1	7.1	8.533	15.633
		1	6.7	8.966	15.666
		1	6.9	9.225	16.125
		1	7	8.966	15.966
		1	7.3	8.916	16.216
		1	6.9	8.766	15.666
		1	7.1	8.966	16.066
		1	6.9	9	15.9
		1	6.6	9	15.6
		1	7.2	8.566	15.766
		1	7.4	7.433	14.833
		1	6.8	9.1	15.9
		1	6.4	8.733	15.133
		1	6.4	8.866	15.266
		1	6.4	8.333	14.733
		1	6.4	8.833	15.233
		1	6.4	8.8	15.2
		1	6.5	8.533	15.033
		1	6.4	8.233	14.633
		1	6.2	8.266	14.466
		1	6.2	8.783	14.983
		1	6.3	8.666	14.966
		1	6.6	8.4	15
		1	7	8.633	15.633
		1	6.9	9.333	16.233
		1	6.4	8.6	15
		1	6.9	8.566	15.466
		1	6.2	8.8	15
		1	6.3	8.6	14.9
		1	6.4	8.9	15.3
		1	6.2	6.133	12.333
		1	6.5	8.4	14.9
		1	6.6	8.466	15.066
		1	6.3	9.066	15.366
		1	6.7	8.266	14.966
		1	6.3	8.433	14.733
		1	6.4	8.233	14.633
		1	6.3	8.766	15.066
		1	6.3	6.833	13.133
		1	7	8.5	15.5
		1	6.4	8.7	15.1
		1	6.9	8.2	15.1
		1	6.3	7.833	14.133
		2	5.6	7.833	13.433
		2	5.5	6.966	12.466
		2	6.3	7.966	14.266
		2	6.8	8.733	15.533
		2	6.9	8.6	15.5
		2	6.2	8.841	15.041
		2	6.8	8.066	14.866
		2	6.9	9.033	15.933
		2	6.1	8.266	14.366
		2	6.9	8.833	15.733
		2	6.6	8.633	15.233
		2	7.1	8.866	15.966
		2	6.6	9	15.6
		2	6.9	8.883	15.783
		2	7.1	8.941	16.041
		2	7.1	8.525	15.625
		2	6.8	8.433	15.233
		2	6.3	7.8	14.1
		2	6.7	9.133	15.833
		2	6.2	8.5	14.7
		2	6.4	8.766	15.166
		2	6.7	8.891	15.591
		2	7	9.433	16.433
		2	6	7.7	13.7
		2	6.4	8.966	15.366
		2	6.4	8.566	14.966
		2	6.5	8.4	14.9
		2	6.3	7.533	13.833
		2	6.5	7.7	14.2
		2	6.6	8.6	15.2
		2	6.1	8.433	14.533
		2	6.1	8.4	14.5
		2	6.7	9	15.7
		2	6.1	8.466	14.566
		2	6.6	8.866	15.466
		2	6.4	8.6	15
		2	6	9.066	15.066
		2	6.4	8.333	14.733
		2	6.6	8.9	15.5
		2	6.9	9.266	16.166
		2	6.5	8.2	14.7
		2	6	8.466	14.466
		2	6.4	7.466	13.866
		2	6.6	8.8	15.4
		2	6.3	8.7	15
		2	6.2	7.1	13.3
		2	6.9	9.3	16.2
		2	6	7.7	13.7
		2	6.5	8.8	15.3

## Sheet: HB score
			D	E	T						D	E	T
First-half group	f01		6.9	8.666	15.566	1		Second-half group	f49		6.4	8.625	15.025	5
First-half group	f02		6.9	8.733	15.633	2		Second-half group	f50		6.9	8	14.9	6
First-half group	f03		6.9	8.258	15.158	3		Second-half group	f51		7.4	8.533	15.933	7
First-half group	f04		7.7	8.3	16	4		Second-half group	f52		7.2	8.266	15.466	8
First-half group	f05		7.4	6.966	14.366	1		Second-half group	f53		6.7	8.3	15	5
First-half group	f06		7.2	8.525	15.725	2		Second-half group	f54		7.7	8.525	16.225	6
First-half group	f07		6.9	7.633	14.533	3		Second-half group	f55		6.2	8.566	14.766	7
First-half group	f08		6.7	6.6	13.3	4		Second-half group	f56		6.4	8.333	14.733	8
First-half group	f09		7.2	7.766	14.966	1		Second-half group	f57		6.5	8.666	15.166	5
First-half group	f10		6.4	7.4	13.8	2		Second-half group	f58		7	8.6	15.6	6
First-half group	f11		7.3	8.4	15.7	3		Second-half group	f59		6	7.5	13.5	7
First-half group	f12		7.1	8.733	15.833	4		Second-half group	f60		7.2	6.3	13.5	8
First-half group	f13		7.3	8.466	15.766	1		Second-half group	f61		6.3	7.066	13.366	5
First-half group	f14		6.9	7.133	14.033	2		Second-half group	f62		6.9	8.308	15.208	6
First-half group	f15		6.8	8.666	15.466	3		Second-half group	f63		7	8.033	15.033	7
First-half group	f16		6.8	8.6	15.4	4		Second-half group	f64		7.3	8.2	15.5	8
First-half group	f17		6.2	8	14.2	1		Second-half group	f65		6	7.1	13.1	5
First-half group	f18		6.5	7.233	13.733	2		Second-half group	f66		6.7	7.033	13.733	6
First-half group	f19		6.5	7.733	14.233	3		Second-half group	f67		6.4	8.033	14.433	7
First-half group	f20		5.8	6.933	12.733	4		Second-half group	f68		5.4	8.133	13.533	8
First-half group	f21		6.1	8.166	14.266	1		Second-half group	f69		6.4	8.1	14.5	5
First-half group	f22		6.8	8.3	15.1	2		Second-half group	f70		6.4	7.666	14.066	6
First-half group	f23		6.1	8.433	14.533	3		Second-half group	f71		6.4	8.4	14.8	7
First-half group	f24		6.1	7.8	13.9	4		Second-half group	f72		5.2	7.466	12.666	8
First-half group	f25		6.2	8.466	14.666	1		Second-half group	f73		6.3	8.6	14.9	5
First-half group	f26		5.8	6.966	12.766	2		Second-half group	f74		6.2	8.033	14.233	6
First-half group	f27		6.2	7.833	14.033	3		Second-half group	f75		6	7.2	13.2	7
First-half group	f28		6.1	8.433	14.533	4		Second-half group	f76		6.3	7.766	14.066	8
First-half group	f29		5	6.266	11.266	1		Second-half group	f77		5.8	6.666	12.466	5
First-half group	f30		6	8.533	14.533	2		Second-half group	f78		6.5	8.4	14.9	6
First-half group	f31		6.5	7.7	14.2	3		Second-half group	f79		6.5	8.566	15.066	7
First-half group	f32		6.1	6.233	12.333	4		Second-half group	f80		5.6	6.666	12.266	8
First-half group	f33		6.7	8.266	14.966	1		Second-half group	f81		6.5	8.566	15.066	5
First-half group	f34		5.8	7.866	13.666	2		Second-half group	f82		6	8.166	14.166	6
First-half group	f35		6.4	8.433	14.833	3		Second-half group	f83		6.5	8.466	14.966	7
First-half group	f36		6.6	8	14.6	4		Second-half group	f84		6.7	8.466	15.166	8
First-half group	f37		6	8.466	14.466	1		Second-half group	f85		6	8.166	14.166	5
First-half group	f38		6.4	8.033	14.433	2		Second-half group	f86		6.2	8.2	14.4	6
First-half group	f39		6.3	8.5	14.8	3		Second-half group	f87		5.9	8.4	14.3	7
First-half group	f40		6.4	8.3	14.7	4		Second-half group	f88		5.9	7.866	13.766	8
First-half group	f41		6.2	7.333	13.533	1		Second-half group	f89		6.7	8.533	15.233	5
First-half group	f42		6.3	8.133	14.433	2		Second-half group	f90		5	6.1	11.1	6
First-half group	f43		6.1	8.6	14.7	3		Second-half group	f91		5.4	7.3	12.7	7
First-half group	f44		5.4	8.7	14.1	4		Second-half group	f92		5.9	8.6	14.5	8
First-half group	f45		6.5	7.466	13.966	1		Second-half group	f93		5.8	5.833	11.633	5
First-half group	f46		5.9	8.633	14.533	2		Second-half group	f94		6.5	7.466	13.966	6
First-half group	f47		6.6	7.933	14.533	3		Second-half group	f95		5.5	5.833	11.333	7
First-half group	f48		5.9	7.433	13.333	4		Second-half group	f96		6	7.433	13.433	8
			D	E	T
		1	6.9	8.666	15.566
		1	6.9	8.733	15.633
		1	6.9	8.258	15.158
		1	7.7	8.3	16
		1	7.4	6.966	14.366
		1	7.2	8.525	15.725
		1	6.9	7.633	14.533
		1	6.7	6.6	13.3
		1	7.2	7.766	14.966
		1	6.4	7.4	13.8
		1	7.3	8.4	15.7
		1	7.1	8.733	15.833
		1	7.3	8.466	15.766
		1	6.9	7.133	14.033
		1	6.8	8.666	15.466
		1	6.8	8.6	15.4
		1	6.2	8	14.2
		1	6.5	7.233	13.733
		1	6.5	7.733	14.233
		1	5.8	6.933	12.733
		1	6.1	8.166	14.266
		1	6.8	8.3	15.1
		1	6.1	8.433	14.533
		1	6.1	7.8	13.9
		1	6.2	8.466	14.666
		1	5.8	6.966	12.766
		1	6.2	7.833	14.033
		1	6.1	8.433	14.533
		1	5	6.266	11.266
		1	6	8.533	14.533
		1	6.5	7.7	14.2
		1	6.1	6.233	12.333
		1	6.7	8.266	14.966
		1	5.8	7.866	13.666
		1	6.4	8.433	14.833
		1	6.6	8	14.6
		1	6	8.466	14.466
		1	6.4	8.033	14.433
		1	6.3	8.5	14.8
		1	6.4	8.3	14.7
		1	6.2	7.333	13.533
		1	6.3	8.133	14.433
		1	6.1	8.6	14.7
		1	5.4	8.7	14.1
		1	6.5	7.466	13.966
		1	5.9	8.633	14.533
		1	6.6	7.933	14.533
		1	5.9	7.433	13.333
		2	6.4	8.625	15.025
		2	6.9	8	14.9
		2	7.4	8.533	15.933
		2	7.2	8.266	15.466
		2	6.7	8.3	15
		2	7.7	8.525	16.225
		2	6.2	8.566	14.766
		2	6.4	8.333	14.733
		2	6.5	8.666	15.166
		2	7	8.6	15.6
		2	6	7.5	13.5
		2	7.2	6.3	13.5
		2	6.3	7.066	13.366
		2	6.9	8.308	15.208
		2	7	8.033	15.033
		2	7.3	8.2	15.5
		2	6	7.1	13.1
		2	6.7	7.033	13.733
		2	6.4	8.033	14.433
		2	5.4	8.133	13.533
		2	6.4	8.1	14.5
		2	6.4	7.666	14.066
		2	6.4	8.4	14.8
		2	5.2	7.466	12.666
		2	6.3	8.6	14.9
		2	6.2	8.033	14.233
		2	6	7.2	13.2
		2	6.3	7.766	14.066
		2	5.8	6.666	12.466
		2	6.5	8.4	14.9
		2	6.5	8.566	15.066
		2	5.6	6.666	12.266
		2	6.5	8.566	15.066
		2	6	8.166	14.166
		2	6.5	8.466	14.966
		2	6.7	8.466	15.166
		2	6	8.166	14.166
		2	6.2	8.2	14.4
		2	5.9	8.4	14.3
		2	5.9	7.866	13.766
		2	6.7	8.533	15.233
		2	5	6.1	11.1
		2	5.4	7.3	12.7
		2	5.9	8.6	14.5
		2	5.8	5.833	11.633
		2	6.5	7.466	13.966
		2	5.5	5.833	11.333
		2	6	7.433	13.433

[truncated: 6 more sheets: Rank-FX, Rank-PH, Rank-SR, Rank-VT, Rank-PB, Rank-HB]
